# Supplementary material for: Forest growth responds more to air pollution than soil acidification
Source: PLoS One. 2023 Mar 8;18(3):e0256976. doi: 10.1371/journal.pone.0256976 (PMC9994739; doi:10.1371/journal.pone.0256976)
Supplement: S1 Table — (XLSX) [file pone.0256976.s002.xlsx]

## Sheet: List1
Table S1.1.1. Fixed and calibrated parameters used for the MAGIC simulations.
Fixed parameters	Units	Načetín	Kovářská	Fláje
Average soil depth	m	0.4	0.4	0.4
Bulk density	kg·m-3	548	608	188
Cation exchange capacity (CEC)	meq·kg-1	51	50	92
Precipitation	mm	1050	1050	1050
Runoff	mm	407	407	407
Organic acids	mmol·m-3	65	65	100
pK1 (organic acids)	-log	3.5	3.5	3.5
pK2 (organic acids)	-log	4.4	4.4	4.4
pK3 (organic acids)	-log	5.5	5.5	5.5
Net base cations(Ca+Mg+Na+K) uptake by vegetation	meq·m-3	12.2	12.2	12.2
Soil base saturation (2018)	%	5.8	38	64
Soil C/N (2018)	mol·mol-1	23	23	23
Calibrated parameters
Solubility Al(OH)3	log	9.2	9.2	9.1
Base cations (Ca+Mg+Na+K) weathering	meq·m-2·yr-1	28.5	28.5	62
Initial (1850) base saturation	%	18.7	18.7	46
SO4 adsorption half saturation	meq·m-3	95	100	100
SO4 max. adsorption capacity	meq·kg-1	50	50	50
